# Supplementary material for: Mechanism of the Affinity-Enhancing Effect of Isatin on Human Ferrochelatase and Adrenodoxin Reductase Complex Formation: Implication for Protein Interactome Regulation
Source: Int J Mol Sci. 2020 Oct 14;21(20):7605. doi: 10.3390/ijms21207605 (PMC7593955; doi:10.3390/ijms21207605)
Supplement: Supplementary file 1 [file ijms-21-07605-s001.zip]

Archive with 1 entries (1 files):
- ijms-956656-supplementary.docx
